# Supplementary material for: Hybrid-hybrid correction of errors in long reads with HERO
Source: Genome Biol. 2023 Dec 1;24:275. doi: 10.1186/s13059-023-03112-7 (PMC10690975; doi:10.1186/s13059-023-03112-7)
Supplement: Supplementary file 2 — Additional file 2. Supplementary Tables. [file 13059_2023_3112_MOESM2_ESM.xlsx]

## Sheet: 3 salmonella
		3 salmonella	HERO: Hybrid ERro Correction
		Correction	Indels per 100 kbp	Mismatches per 100 kbp	Genome_fraction (%)	N's per 100 kbp	Misassembled contigs (%)		Sample id	Sample id	ANI	ANI: Average nucleotide identity
		1Ratatosk	233.06	130.43	99.957	10.2	0.163		NC_003197	NC_021812	99.0546
		2Ratatosk	145.31	114.98	99.957	7.23	0.17		NC_003197	NC_010067	93.369
		3Ratatosk	133.35	118.42	99.957	6.95	0.177		NC_021812	NC_010067	93.2932
		4Ratatosk	127.39	120.5	99.957	6.83	0.177
		5Ratatosk	123.85	121.16	99.957	6.74	0.204
		6Ratatosk	118.55	122.06	99.957	6.66	0.204
		7Ratatosk	114.49	126.42	99.955	6.59	0.286
		8Ratatosk	110.75	128.23	99.955	6.53	0.293
		Correction	Indels per 100 kbp	Mismatches per 100 kbp	Genome_fraction (%)	N's per 100 kbp	Misassembled contigs (%)
		3Ratatosk+1HERO	23.54	97.32	99.957	0.77	0.184
		3Ratatosk+2HERO	15.4	95.19	99.957	0.76	0.191
		3Ratatosk+3HERO	13.37	94.53	99.957	0.76	0.191
		3Ratatosk+4HERO	12.24	94.04	99.957	0.76	0.197
		3Ratatosk+5HERO	11.77	93.9	99.957	0.76	0.197
		Correction	Indels per 100 kbp	Mismatches per 100 kbp	Genome_fraction (%)	N's per 100 kbp	Misassembled contigs (%)
		1FMLRC	131.09	213.6	99.955	0	0.054
		2FMLRC	93.21	214.24	99.955	0	0.082
		3FMLRC	85.24	214.77	99.955	0	0.095
		4FMLRC	83.69	215.13	99.955	0	0.109
		5FMLRC	83.36	215.24	99.955	0	0.109
		6FMLRC	83.28	215.26	99.955	0	0.109
		7FMLRC	83.26	215.29	99.955	0	0.109
		8FMLRC	83.26	215.29	99.955	0	0.109
		Correction	Indels per 100 kbp	Mismatches per 100 kbp	Genome_fraction (%)	N's per 100 kbp	Misassembled contigs (%)
		3FMLRC+1HERO	23.27	197.17	99.955	0	0.123
		3FMLRC+2HERO	18.99	195.08	99.956	0	0.123
		3FMLRC+3HERO	18.22	194.86	99.957	0	0.123
		3FMLRC+4HERO	17.62	194.61	99.957	0	0.123
		3FMLRC+5HERO	17.47	194.45	99.957	0	0.129
		Correction	Indels per 100 kbp	Mismatches per 100 kbp	Genome_fraction (%)	N's per 100 kbp	Misassembled contigs (%)
		1LoRDEC	70.98	198.69	99.952	0	0
		2LoRDEC	60.37	197.98	99.952	0	0
		3LoRDEC	59.15	197.81	99.952	0	0
		4LoRDEC	59.02	197.75	99.952	0	0
		5LoRDEC	59	197.74	99.952	0	0
		6LoRDEC	59	197.74	99.952	0	0
		7LoRDEC	59	197.74	99.952	0	0
		8LoRDEC	59	197.74	99.952	0	0
		Correction	Indels per 100 kbp	Mismatches per 100 kbp	Genome_fraction (%)	N's per 100 kbp	Misassembled contigs (%)
		3LoRDEC+1HERO	13.9	182.81	99.954	0	0.014
		3LoRDEC+2HERO	12.28	181.47	99.955	0	0.014
		3LoRDEC+3HERO	11.72	181.13	99.957	0	0.02
		3LoRDEC+4HERO	11.61	181.12	99.957	0	0.014
		3LoRDEC+5HERO	11.58	181.06	99.957	0	0.014

## Sheet: 20 strains
	20 strains/10 species							Strain ID	SpeciesNames	mANI
	Correction	Indels per 100 kbp	Mismatches per 100 kbp	Genome_fraction (%)	N's per 100 kbp	Misassembled contigs (%)		GCF-000758265.1	Achromobacter xylosoxidans	98.4337
	1Ratatosk	577.74	210.81	99.065	4.78	0.05		GCF-000967095.2	Achromobacter xylosoxidans	98.4337
	2Ratatosk	456.53	183.42	99.022	3.58	0.06		GCF-000165925.1	Bacillus atrophaeus	98.4259
	3Ratatosk	434.6	178.43	99.015	3.45	0.06		GCF-000385965.2	Bacillus atrophaeus	98.4259
	4Ratatosk	424.04	176.05	99.016	3.41	0.06		GCF-000408885.1	Bacillus licheniformis	98.901
	5Ratatosk	416.67	174.28	99.015	3.38	0.06		GCF-000746885.1	Bacillus licheniformis	98.901
	6Ratatosk	410.6	173	99.019	3.37	0.07		GCF-000155085.1	Clostridium sporogenes	95.1602
	7Ratatosk	406.14	171.99	99.019	3.36	0.07		GCF-000973705.1	Clostridium sporogenes	95.1602
	8Ratatosk	402.71	171.31	99.02	3.34	0.06		GCF-000093145.3	Comamonas testosteroni	92.7118
								GCF-000168855.1	Comamonas testosteroni	92.7118
	Correction	Indels per 100 kbp	Mismatches per 100 kbp	Genome_fraction (%)	N's per 100 kbp	Misassembled contigs (%)		GCF-000367725.2	Coxiella burnetii	99.1961
	3Ratatosk+1HERO	64.05	111.35	98.68	0.45	0.07		GCF-000767035.1	Coxiella burnetii	99.1961
	3Ratatosk+2HERO	37.58	106.73	98.517	0.44	0.075		GCF-000971605.1	Flavobacterium psychrophilum	99.8881
	3Ratatosk+3HERO	30.43	104.69	98.473	0.44	0.102		GCF-000971645.1	Flavobacterium psychrophilum	99.8858
	3Ratatosk+4HERO	27.9	103.94	98.492	0.44	0.114		GCF-000092585.1	Mycoplasma gallisepticum	98.5451
	3Ratatosk+5HERO	26.54	103.51	98.466	0.43	0.13		GCF-000286695.1	Mycoplasma gallisepticum	98.5451
								GCF-000454045.1	Rhodococcus erythropolis	98.6766
	Correction	Indels per 100 kbp	Mismatches per 100 kbp	Genome_fraction (%)	N's per 100 kbp	Misassembled contigs (%)		GCF-000696675.1	Rhodococcus erythropolis	98.6766
	1FMLRC	431.92	335.02	96.54	0.03	0.441		GCF-000147775.2	Sinorhizobium meliloti	98.9638
	2FMLRC	349.02	329.23	96.25	0.02	0.694		GCF-000304415.1	Sinorhizobium meliloti	98.9638
	3FMLRC	324.15	326.68	96.131	0.02	0.857
	4FMLRC	317.15	325.62	96.091	0.02	0.943		mANI: Maximum ANI value between the query genome and all other genomes
	5FMLRC	315.33	325.23	96.092	0.02	0.976
	6FMLRC	314.94	325.06	96.089	0.02	0.992
	7FMLRC	314.83	325.07	96.087	0.02	0.992
	8FMLRC	314.82	325.05	96.087	0.02	0.993
	Correction	Indels per 100 kbp	Mismatches per 100 kbp	Genome_fraction (%)	N's per 100 kbp	Misassembled contigs (%)
	3FMLRC+1HERO	96.99	287.15	95.679	0.01	0.98
	3FMLRC+2HERO	78.81	277.76	95.538	0.01	1.042
	3FMLRC+3HERO	74.49	276.17	95.508	0	1.07
	3FMLRC+4HERO	73.09	275.5	95.464	0	1.106
	3FMLRC+5HERO	72.4	275.34	95.459	0	1.113
	Correction	Indels per 100 kbp	Mismatches per 100 kbp	Genome_fraction (%)	N's per 100 kbp	Misassembled contigs (%)
	1LoRDEC	257.22	272.15	97.191	0	0.013
	2LoRDEC	232.5	268.1	97.147	0	0.015
	3LoRDEC	230.18	267.69	97.155	0	0.015
	4LoRDEC	229.93	267.6	97.153	0	0.015
	5LoRDEC	229.93	267.6	97.162	0	0.015
	6LoRDEC	229.92	267.6	97.153	0	0.015
	7LoRDEC	229.92	267.6	97.153	0	0.015
	8LoRDEC	229.92	267.6	97.153	0	0.015
	Correction	Indels per 100 kbp	Mismatches per 100 kbp	Genome_fraction (%)	N's per 100 kbp	Misassembled contigs (%)
	3LoRDEC+1HERO	49.11	239.39	96.771	0	0.058
	3LoRDEC+2HERO	37.98	232.18	96.578	0	0.11
	3LoRDEC+3HERO	35.48	231.02	96.53	0	0.144
	3LoRDEC+4HERO	34.58	230.51	96.509	0	0.163
	3LoRDEC+5HERO	34.25	230.43	96.512	0	0.182

## Sheet: 100 strains
	100 strains/30 species							Strain ID	SpeciesNames	mANI		SpeciesNames	StrainNumber
	Correction	Indels per 100 kbp	Mismatches per 100 kbp	Genome_fraction (%)	N's per 100 kbp	Misassembled contigs (%)		GCF-000758265.1	Achromobacter xylosoxidans	98.4313		Methanosarcina mazei	5
	1Ratatosk	734.5	303.76	99.411	8.65	0.224		GCF-000967095.2	Achromobacter xylosoxidans	98.4313		Methanosarcina barkeri	5
	2Ratatosk	593.37	281.32	99.449	6.71	0.269		GCF-000015885.1	Actinobacillus pleuropneumoniae	98.5821		Methanococcus maripaludis	5
	3Ratatosk	565.21	276.1	99.45	6.5	0.28		GCF-000016685.1	Actinobacillus pleuropneumoniae	98.6574		Xanthomonas albilineans	5
	4Ratatosk	551.07	273.34	99.452	6.43	0.286		GCF-000020405.1	Actinobacillus pleuropneumoniae	98.6574		Xylella fastidiosa	5
	5Ratatosk	541.62	271.39	99.449	6.38	0.289		GCF-000163615.2	Aggregatibacter actinomycetemcomitans	97.5348		Riemerella anatipestifer	4
	6Ratatosk	533.93	269.76	99.448	6.35	0.29		GCF-000241025.1	Aggregatibacter actinomycetemcomitans	99.5437		Paenibacillus polymyxa	4
	7Ratatosk	527.83	268.39	99.447	6.32	0.291		GCF-001191585.1	Aggregatibacter actinomycetemcomitans	99.5437		Alteromonas macleodii	4
	8Ratatosk	523.07	267.42	99.449	6.3	0.292		GCF-000020585.3	Alteromonas macleodii	98.5069		Pseudomonas chlororaphis	4
								GCF-000310085.1	Alteromonas macleodii	99.9888		Arcobacter butzleri	3
	Correction	Indels per 100 kbp	Mismatches per 100 kbp	Genome_fraction (%)	N's per 100 kbp	Misassembled contigs (%)		GCF-000439555.1	Alteromonas macleodii	98.512		Citrobacter freundii	3
	3Ratatosk+HERO1	94	228.11	98.929	1.08	0.482		GCF-000439575.1	Alteromonas macleodii	99.9888		Ralstonia solanacearum	3
	3Ratatosk+HERO2	57.71	246.27	98.617	1.05	0.633		GCF-000011945.1	Anaplasma marginale	98.8784		Aggregatibacter actinomycetemcomitans	3
	3Ratatosk+HERO3	50.01	249.67	98.518	1.04	0.746		GCF-000495495.1	Anaplasma marginale	98.8784		Actinobacillus pleuropneumoniae	3
	3Ratatosk+HERO4	47.3	250.25	98.449	1.04	0.816		GCF-000014025.1	Arcobacter butzleri	97.3556		Rhodococcus erythropolis	3
	3Ratatosk+HERO5	46.1	250.16	98.424	1.04	0.853		GCF-000215345.2	Arcobacter butzleri	97.3347		Mycoplasma gallisepticum	3
								GCF-000284355.1	Arcobacter butzleri	97.3556		Anaplasma marginale	2
	Correction	Indels per 100 kbp	Mismatches per 100 kbp	Genome_fraction (%)	N's per 100 kbp	Misassembled contigs (%)		GCF-000165925.1	Bacillus atrophaeus	98.4284		Rhodopseudomonas palustris	2
	1FMLRC	533.7	565.27	95.122	0	1.354		GCF-000385965.2	Bacillus atrophaeus	98.4284		Streptococcus thermophilus	2
	2FMLRC	445.08	565.14	94.562	0	1.873		GCF-000217835.1	Bacillus coagulans	94.8945		Pseudomonas mendocina	2
	3FMLRC	421.49	562.88	94.361	0	2.134		GCF-001039495.1	Bacillus coagulans	94.8945		Chlamydia muridarum	2
	4FMLRC	415.32	561.76	94.295	0	2.233		GCF-000408885.1	Bacillus licheniformis	79.0033		Propionibacterium freudenreichii	2
	5FMLRC	413.75	561.49	94.269	0	2.279		GCF-000017885.1	Bacillus pumilus	78.7105		Methanobacterium formicicum	2
	6FMLRC	413.35	561.37	94.267	0	2.295		GCF-000709755.1	Bartonella bacilliformis	99.097		Bifidobacterium bifidum	2
	7FMLRC	413.26	561.26	94.267	0	2.301		GCF-000709775.1	Bartonella bacilliformis	99.097		Clostridium perfringens	2
	8FMLRC	413.23	561.24	94.271	0	2.306		GCF-000273525.1	Bifidobacterium bifidum	98.9725		Comamonas testosteroni	2
								GCF-001281345.1	Bifidobacterium bifidum	98.9725		Bacillus atrophaeus	2
	Correction	Indels per 100 kbp	Mismatches per 100 kbp	Genome_fraction (%)	N's per 100 kbp	Misassembled contigs (%)		GCF-000006685.1	Chlamydia muridarum	98.9681		Bartonella bacilliformis	2
	3FMLRC+HERO1	105.54	512.51	94.921	0	3.281		GCF-000175535.1	Chlamydia muridarum	98.9681		Achromobacter xylosoxidans	2
	3FMLRC+HERO2	130.83	516.36	95.138	0	3.025		GCF-000521945.1	Citrobacter freundii	93.0731		Xenorhabdus bovienii	2
	3FMLRC+HERO3	97.03	510.74	94.783	0	3.522		GCF-000783995.1	Citrobacter freundii	93.0731		Mannheimia haemolytica	2
	3FMLRC+HERO4	99.92	511.39	94.85	0	3.405		GCF-001037495.1	Citrobacter freundii	87.166		Vibrio nigripulchritudo	2
	3FMLRC+HERO5	97.84	511.03	94.794	0	3.472		GCF-000009685.1	Clostridium perfringens	98.3932		Clostridium sporogenes	2
								GCF-000013285.1	Clostridium perfringens	98.3932		Bacillus coagulans	2
	Correction	Indels per 100 kbp	Mismatches per 100 kbp	Genome_fraction (%)	N's per 100 kbp	Misassembled contigs (%)		GCF-000155085.1	Clostridium sporogenes	95.13		Bacillus licheniformis	1
	1LoRDEC	420.56	515.23	96.486	0	0.14		GCF-000973705.1	Clostridium sporogenes	95.13		Bacillus pumilus	1
	2LoRDEC	394.95	516.93	96.362	0	0.14		GCF-000093145.3	Comamonas testosteroni	92.7118
	3LoRDEC	392.46	517.07	96.36	0	0.14		GCF-000168855.1	Comamonas testosteroni	92.7118
	4LoRDEC	392.22	517.01	96.36	0	0.14		GCF-000376645.1	Mannheimia haemolytica	98.8556
	5LoRDEC	392.21	517	96.36	0	0.14		GCF-000427275.1	Mannheimia haemolytica	98.8556
	6LoRDEC	392.21	517	96.36	0	0.14		GCF-000762265.1	Methanobacterium formicicum	98.5739
	7LoRDEC	392.21	517	96.36	0	0.14		GCF-000953115.1	Methanobacterium formicicum	98.5739
	8LoRDEC	392.21	517	96.36	0	0.14		GCF-000011585.1	Methanococcus maripaludis	96.9337
								GCF-000016125.1	Methanococcus maripaludis	91.5394
	Correction	Indels per 100 kbp	Mismatches per 100 kbp	Genome_fraction (%)	N's per 100 kbp	Misassembled contigs (%)		GCF-000017225.1	Methanococcus maripaludis	91.0069
	3LoRDEC+HERO1	90.11	473.56	96.48	0	0.67		GCF-000018485.1	Methanococcus maripaludis	91.5394
	3LoRDEC+HERO2	69.67	471.38	96.224	0	0.9		GCF-000220645.1	Methanococcus maripaludis	96.9337
	3LoRDEC+HERO3	65.64	470.89	96.13	0	1.01		GCF-000969985.1	Methanosarcina barkeri	91.5047
	3LoRDEC+HERO4	64.19	470.49	96.09	0	1.06		GCF-000970025.1	Methanosarcina barkeri	99.3674
	3LoRDEC+HERO5	63.56	470.06	96.069	0	1.1		GCF-000970065.1	Methanosarcina barkeri	99.3674
								GCF-000970305.1	Methanosarcina barkeri	86.5671
								GCF-001027005.1	Methanosarcina barkeri	99.2787
								GCF-000007065.1	Methanosarcina mazei	98.7948
								GCF-000970165.1	Methanosarcina mazei	99.1706
								GCF-000970185.1	Methanosarcina mazei	98.558
								GCF-000970225.1	Methanosarcina mazei	98.7948
								GCF-000970245.1	Methanosarcina mazei	99.1706
								GCF-000025385.1	Mycoplasma gallisepticum	98.3454
								GCF-000092585.1	Mycoplasma gallisepticum	98.5451
								GCF-000286695.1	Mycoplasma gallisepticum	98.5451
								GCF-000146875.3	Paenibacillus polymyxa	89.8088
								GCF-000237325.1	Paenibacillus polymyxa	94.715
								GCF-000597985.1	Paenibacillus polymyxa	99.7423
								GCF-000785455.1	Paenibacillus polymyxa	99.7423
								GCF-000091725.1	Propionibacterium freudenreichii	98.8892
								GCF-000940845.1	Propionibacterium freudenreichii	98.8892
								GCF-000264555.1	Pseudomonas chlororaphis	98.6695
								GCF-000281915.1	Pseudomonas chlororaphis	95.2952
								GCF-000698865.1	Pseudomonas chlororaphis	98.6695
								GCF-000761195.1	Pseudomonas chlororaphis	97.1546
								GCF-000016565.1	Pseudomonas mendocina	88.2093
								GCF-000204295.1	Pseudomonas mendocina	88.2093
								GCF-000009125.1	Ralstonia solanacearum	91.2865
								GCF-000825805.1	Ralstonia solanacearum	96.9302
								GCF-001373335.1	Ralstonia solanacearum	96.9302
								GCF-000454045.1	Rhodococcus erythropolis	98.6991
								GCF-000696675.1	Rhodococcus erythropolis	98.6991
								GCF-000975175.1	Rhodococcus erythropolis	98.695
								GCF-000177255.2	Rhodopseudomonas palustris	90.0617
								GCF-000195775.1	Rhodopseudomonas palustris	90.0617
								GCF-000183155.1	Riemerella anatipestifer	99.4059
								GCF-000295655.1	Riemerella anatipestifer	99.5598
								GCF-000734055.1	Riemerella anatipestifer	99.5598
								GCF-001051115.1	Riemerella anatipestifer	99.4059
								GCF-000011825.1	Streptococcus thermophilus	98.7377
								GCF-000971665.1	Streptococcus thermophilus	98.7377
								GCF-000723765.1	Vibrio nigripulchritudo	96.8487
								GCF-000801275.2	Vibrio nigripulchritudo	96.8487
								GCF-000087965.2	Xanthomonas albilineans	98.9796
								GCF-000962995.1	Xanthomonas albilineans	98.841
								GCF-000963055.1	Xanthomonas albilineans	99.4047
								GCF-000963065.1	Xanthomonas albilineans	99.4047
								GCF-000963155.1	Xanthomonas albilineans	98.841
								GCF-000027225.1	Xenorhabdus bovienii	94.4108
								GCF-000973125.1	Xenorhabdus bovienii	94.4108
								GCF-000006725.1	Xylella fastidiosa	96.5834
								GCF-000007245.1	Xylella fastidiosa	98.6849
								GCF-000019325.1	Xylella fastidiosa	98.1168
								GCF-000698805.1	Xylella fastidiosa	98.4019
								GCF-000698825.1	Xylella fastidiosa	98.6849

## Sheet: spike-in Salmonella
	5X	Indels per 100 kbp	Mismatches per 100 kbp	Genome fraction (%)	N's per 100 kbp	Misassembled contigs (%)		10 Salmonella	mANI (%)
	Ratatosk	812.07	467.58	99.927	17.59	0.22		NC-003197	99.9447
	R-HERO	54.34	388.07	99.836	1.48	0.91		NC-022544	99.9399
	FMLRC	254.37	749.58	98.859	0	0.98		NC-016810	99.9351
	F-HERO	45.6	727.88	98.904	0	1.74		NC-021870	99.3233
	LoRDEC	246.33	680.12	99.779	0	0.08		NC-015761	99.301
	L-HERO	39.09	661.14	99.707	0	0.57		NC-021812	99.0817
								NC-021902	98.8551
								NC-022221	98.804
	10X	Indels per 100 kbp	Mismatches per 100 kbp	Genome fraction (%)	N's per 100 kbp	Misassembled contigs (%)		NC-011094	98.2363
	Ratatosk	192.27	383.41	99.905	18.54	0.28		NC-010067	93.3991
	R-HERO	30.46	264.23	99.916	2.24	0.39
	FMLRC	71.67	219.32	99.956	0	0.05		mANI: Maxium ANI value between the query genome and all other genomes
	F-HERO	16.94	206.13	99.945	0	0.11
	LoRDEC	44.37	272.06	99.96	0	0.01
	L-HERO	11.02	264.53	99.94	0	0.04		Coverage of spike -in Illumina	Coverage of spike -in PacBio CLR	Real Illumina	Real PacBio CLR
								5X	10X	SRR10917775	SRR10917793
								10X	10X	SRR10917790	SRR10917781
	15X	Indels per 100 kbp	Mismatches per 100 kbp	Genome fraction (%)	N's per 100 kbp	Misassembled contigs (%)		15X	10X	SRR13374486	SRR10917779
	Ratatosk	129.41	336.23	99.936	22.03	0.27		20X	10X	SRR10917787	SRR10917777
	R-HERO	23.6	264.04	99.941	2.47	0.37		25X	10X	SRR10917774	SRR10917792
	FMLRC	27.18	127.59	99.957	0	0.04		30X	10X	SRR13374491	SRR10917780
	F-HERO	12.25	124.43	99.941	0	0.08
	LoRDEC	12.3	211.52	99.96	0	0.01
	L-HERO	7.6	209.93	99.94	0	0.03
	20X	Indels per 100 kbp	Mismatches per 100 kbp	Genome fraction (%)	N's per 100 kbp	Misassembled contigs (%)
	Ratatosk	98.62	318.61	99.921	23.56	0.25
	R-HERO	23.06	255.56	99.932	2.61	0.34
	FMLRC	20.71	113.94	99.958	0	0.04
	F-HERO	11.79	111.62	99.942	0	0.07
	LoRDEC	9.79	206.58	99.96	0	0.01
	L-HERO	7.24	204.5	99.937	0	0.03
	25X	Indels per 100 kbp	Mismatches per 100 kbp	Genome fraction (%)	N's per 100 kbp	Misassembled contigs (%)
	Ratatosk	104.94	309.25	99.928	25.48	0.23
	R-HERO	25.36	255.43	99.925	2.86	0.3
	FMLRC	19.73	109.99	99.956	0	0.03
	F-HERO	11.74	107.71	99.937	0	0.05
	LoRDEC	9.71	206.91	99.96	0	0.01
	L-HERO	7.37	202.41	99.939	0	0.03
	30X	Indels per 100 kbp	Mismatches per 100 kbp	Genome fraction (%)	N's per 100 kbp	Misassembled contigs (%)
	Ratatosk	118.24	301.08	99.937	27.42	0.2
	R-HERO	27.61	243.97	99.95	3.06	0.29
	FMLRC	19.51	107.8	99.957	0	0.04
	F-HERO	12.11	102.87	99.957	0	0.03
	LoRDEC	9.8	208.3	99.96	0	0.01
	L-HERO	7.4	202.1	99.939	0	0.209
